# Supplementary material for: Complexities in the role of acetylation dynamics in modifying inducible gene activation parameters
Source: Nucleic Acids Res. 2021 Dec 1;49(22):12744–56. doi: 10.1093/nar/gkab1176 (PMC8682737; doi:10.1093/nar/gkab1176)
Supplement: gkab1176_Supplemental_Files [file gkab1176_supplemental_files.zip]

Archive with 6 entries (6 files):
- Extra figure captions.docx
- Movie 1_EGR2-luc.avi
- Movie 2_DUSP1-luc.avi
- Supplementary Figs only.pdf
- Supplementary Table S2.xlsx
- Supplementray Table S1_updated.xlsx
